# Supplementary material for: 16S Based Microbiome Analysis from Healthy Subjects’ Skin Swabs Stored for Different Storage Periods Reveal Phylum to Genus Level Changes
Source: Front Microbiol. 2016 Dec 20;7:2012. doi: 10.3389/fmicb.2016.02012 (PMC5167739; doi:10.3389/fmicb.2016.02012)
Supplement: Supplementary file 1 [file Table_1.xlsx]

## Sheet: Day.Loc
Supplementary Table 1: Richness and Shannon alpha diversity descriptive statistics summary for all body locations and storage periods.
Richness
group1	group2	n	mean	sd	median	trimmed	mad	min	max	range	skew	kurtosis	se
d0		24	942.917	308.279	923.5	929.85	323.948	415	1690	1275	0.496978	-0.303046	62.9271
d90		24	1080.12	320.755	995	1058.65	266.127	541	1763	1222	0.63402	-0.717031	65.4738		adj. pvalues Richness
d365		24	852.625	314.248	805	831	313.57	311	1688	1377	0.692628	0.27162	64.1457		adj. pvalues pooled data
Back		24	871.458	362.327	824	840	236.475	311	1690	1379	0.90575	0.111827	73.9598		0vs90	0vs365	90vs365
	d0	8	899.125	377.359	816	899.125	261.679	514	1690	1176	0.965306	-0.356157	133.417		0.20655	0.3202	0.05034
	d90	8	946	302.735	857	946	165.31	541	1534	993	0.648823	-0.737511	107.033		adj. pvalues back
	d365	8	769.25	422.067	687	769.25	289.107	311	1688	1377	1.05776	0.0418514	149.223		0vs90	0vs365	90vs365
Forearm		24	954.083	283.037	931.5	935.95	187.549	415	1763	1348	0.834372	1.15855	57.7746		0.6406	0.11718	0.2115
	d0	8	903.625	275.277	911.5	903.625	200.892	415	1338	923	-0.178578	-0.880901	97.3251		adj. pvalues Forearm
	d90	8	1146.25	311.01	1054	1146.25	131.21	817	1763	946	0.891349	-0.743171	109.959		0vs90	0vs365	90vs365
	d365	8	812.375	150.499	805	812.375	79.3191	541	1014	473	-0.230731	-0.965545	53.2095		0.023445	0.25	0.023439
V of the chest		24	1050.12	309.807	1029	1043.65	326.913	551	1675	1124	0.192324	-0.978726	63.2391		adj. pvalues V of the chest
	d0	8	1026	286.771	1021.5	1026	295.037	638	1414	776	0.0574448	-1.48234	101.389		0vs90	0vs365	90vs365
	d90	8	1148.12	344.717	1045	1148.12	350.635	804	1675	871	0.342467	-1.79594	121.876		0.1641	0.4609	0.1641
	d365	8	976.25	310.513	1077	976.25	300.968	551	1418	867	-0.180829	-1.65546	109.783
Shannon
group1	group2	n	mean	sd	median	trimmed	mad	min	max	range	skew	kurtosis	se
d0		24	3.61168	0.83614	3.89337	3.69694	0.595912	1.4559	4.6177	3.16179	-0.958326	0.0139618	0.170676
d90		24	3.47781	0.632582	3.54185	3.54379	0.634044	1.63813	4.28706	2.64893	-1.05747	0.837949	0.129125		adj. pvalues Shannon
d365		24	3.19114	0.955561	3.22461	3.29738	0.925446	0.981421	4.31779	3.33637	-0.874059	-0.130006	0.195053		adj. pvalues pooled data
Back		24	3.02391	1.00334	3.23971	3.08693	0.908882	0.981421	4.49066	3.50924	-0.595315	-0.742457	0.204806		0vs90	0vs365	90vs365
	d0	8	3.20374	1.03037	3.45356	3.20374	0.918166	1.4559	4.49066	3.03476	-0.430297	-1.3713	0.36429		0.3825	0.2916	0.4429
	d90	8	3.10078	0.780087	3.25013	3.10078	0.718509	1.63813	3.97387	2.33574	-0.591811	-1.02372	0.275803		adj. pvalues back
	d365	8	2.76722	1.23226	2.86985	2.76722	1.30775	0.981421	4.31779	3.33637	-0.343294	-1.55515	0.435671		0vs90	0vs365	90vs365
Forearm		24	3.73189	0.580122	3.86522	3.79543	0.367329	1.75611	4.6177	2.86159	-1.52078	3.14708	0.118417		0.25	0.25	0.25
	d0	8	3.97901	0.400198	3.97518	3.97901	0.321452	3.27172	4.6177	1.34597	-0.166457	-0.895187	0.141491		adj. pvalues Forearm
	d90	8	3.69941	0.37927	3.83731	3.69941	0.317726	2.9879	4.06639	1.0785	-0.656983	-1.16646	0.134092		0vs90	0vs365	90vs365
	d365	8	3.51726	0.823484	3.68753	3.51726	0.686336	1.75611	4.29516	2.53906	-1.00092	-0.171447	0.291146		0.16407	0.46875	0.9453
V of the chest		24	3.52482	0.699253	3.62615	3.56334	0.839073	2.14914	4.6164	2.46726	-0.345693	-1.14462	0.142734		adj. pvalues V of the chest
	d0	8	3.65227	0.85384	3.99675	3.65227	0.691058	2.2541	4.6164	2.3623	-0.44383	-1.62828	0.301878		0vs90	0vs365	90vs365
	d90	8	3.63325	0.562342	3.62615	3.63325	0.675011	2.67549	4.28706	1.61158	-0.324609	-1.36706	0.198818		0.9453	0.375	0.375
	d365	8	3.28895	0.682427	3.18355	3.28895	0.813729	2.14914	4.11168	1.96253	-0.177315	-1.47911	0.241274
