# Supplementary material for: 16S Based Microbiome Analysis from Healthy Subjects’ Skin Swabs Stored for Different Storage Periods Reveal Phylum to Genus Level Changes
Source: Front Microbiol. 2016 Dec 20;7:2012. doi: 10.3389/fmicb.2016.02012 (PMC5167739; doi:10.3389/fmicb.2016.02012)
Supplement: Supplementary file 2 [file Table_2.xlsx]

## Sheet: L6
Supplementary Table 2: LEfSe analysis on genus, family, order and class levels for each body location.
Back
Taxa	Logarithm value of the highest mean among all the classes	Day	Logarithmic LDA score	pValue	Median for d0	Median for d90	Median for d365
p__Bacteroidetes_c__Bacteroidia_o__Bacteroidales_f__Bacteroidaceae_g__Bacteroides	5.1652	d90	4.66107	0.0154137	0.0647397	0.134882	0.0473978
p__Firmicutes_c__Clostridia_o__Clostridiales_f__Veillonellaceae_g__Pelosinus	2.2773	d0	3.5073	0.0210877	0.000161178	0.000125751	0
p__Gemmatimonadetes_c__Gemm_1_o___f___g__	1.60392	d0	4.1225	0.0311224	1.415e-05	0	0
p__Proteobacteria_c__Gammaproteobacteria_Other_Other_Other	1.58644	d365	3.68901	0.0360274	0	0	1.33e-05
p__Proteobacteria_c__Gammaproteobacteria_o__Alteromonadales_f__[Chromatiaceae]_g__Rheinheimera	1.86764	d90	3.5163	0.027144	0	2.01e-05	0
p__Proteobacteria_c__Gammaproteobacteria_o__Oceanospirillales_Other_Other	2.2444	d90	3.60302	0.0175508	4.69e-05	0.00013456	1.05e-05
p__Proteobacteria_c__Gammaproteobacteria_o__Pseudomonadales_f__Moraxellaceae_g__	1.80879	d90	4.05737	0.0213619	4.27e-05	5.48e-05	4.785e-06
p__Proteobacteria_c__Gammaproteobacteria_o__Pseudomonadales_f__Pseudomonadaceae_g__Pseudomonas	3.4314	d90	3.0738	0.0492917	0.00217649	0.00118636	0.000892088
V of the chest
Taxa	Logarithm value of the highest mean among all the classes	Day	Logarithmic LDA score	pValue	Median for d0	Median for d90	Median for d365
p__Actinobacteria_c__Actinobacteria_o__Actinomycetales_f__Micrococcaceae_g__Nesterenkonia	1.79077	d90	2.77965	0.0238136	1.74e-05	3.77e-05	0
p__Bacteroidetes_c__Bacteroidia_o__Bacteroidales_f__Bacteroidaceae_g__Bacteroides	5.02769	d90	4.49184	0.000961035	0.0622064	0.11881	0.0502234
p__Cyanobacteria_c__4C0d-2_o__MLE1-12_f___g__	2.41494	d0	2.3539	0.00437822	0.000242385	0.000104691	4.755e-05
p__Firmicutes_c__Bacilli_o__Lactobacillales_f__Aerococcaceae_g__Alkalibacterium	3.57486	d0	3.06055	0.0188734	0.00359846	0.00424792	0.00145147
p__Firmicutes_c__Clostridia_o__Clostridiales_f__Veillonellaceae_g__Pelosinus	2.48334	d90	2.65553	0.0316049	7.0782e-05	0.000253268	1.275e-05
p__Firmicutes_c__Clostridia_o__Clostridiales_f__Veillonellaceae_g__Phascolarctobacterium	2.30852	d0	2.62528	0.00932194	0.000115357	0	0
p__Proteobacteria_c__Alphaproteobacteria_o__Rhizobiales_f__Phyllobacteriaceae_g__Mesorhizobium	1.54189	d90	2.92693	0.0311224	0	1.855e-05	0
p__Proteobacteria_c__Alphaproteobacteria_o__Rhizobiales_f__Rhizobiaceae_g__	2.06788	d365	2.48373	0.0142355	0	0	3.34e-05
p__Proteobacteria_c__Alphaproteobacteria_o__Sphingomonadales_Other_Other	1.77061	d365	2.80786	0.00932194	0	0	4.115e-05
p__Proteobacteria_c__Gammaproteobacteria_o__Aeromonadales_f__Aeromonadaceae_g__	2.42708	d0	2.39323	0.0497871	0.000232735	0.000190003	9.82085e-05
p__Proteobacteria_c__Gammaproteobacteria_o__Enterobacteriales_f__Enterobacteriaceae_g__	4.09209	d0	3.68275	0.0117959	0.00199132	0.00123837	0.000730447
p__Proteobacteria_c__Gammaproteobacteria_o__Enterobacteriales_f__Enterobacteriaceae_g__Gluconacetobacter	1.83648	d0	2.88961	0.035497	6.855e-05	5.9e-05	1.365e-05
p__Proteobacteria_c__Gammaproteobacteria_o__Enterobacteriales_f__Enterobacteriaceae_g__Morganella	1.43277	d90	3.12218	0.00925478	0	2.035e-05	0
p__Proteobacteria_c__Gammaproteobacteria_o__Oceanospirillales_f__Halomonadaceae_g__Halomonas	1.87121	d90	3.01136	0.0308521	7.14e-05	6.65e-05	1.6435e-05
p__Proteobacteria_c__Gammaproteobacteria_o__Pseudomonadales_Other_Other	2.22501	d0	2.44788	0.0137795	6.47e-05	2.885e-05	0
Forearm
Taxa	Logarithm value of the highest mean among all the classes	Day	Logarithmic LDA score	pValue	Median for d0	Median for d90	Median for d365
p__Actinobacteria_c__Actinobacteria_o__Actinomycetales_Other_Other	3.1835	d0	2.61685	0.0132999	0.00138009	0.000742519	0.000634599
p__Bacteroidetes_c__Bacteroidia_o__Bacteroidales_f__Bacteroidaceae_g__Bacteroides	5.27957	d90	4.68128	0.00867335	0.10619	0.183708	0.0798763
p__Firmicutes_c__Bacilli_Other_Other_Other	1.21511	d90	2.75166	0.0380719	8.245e-06	6.89e-06	0
p__Firmicutes_c__Bacilli_o__Lactobacillales_f__Leuconostocaceae_g__Weissella	2.33441	d90	2.25544	0.0377599	0	9.85e-06	0
p__Firmicutes_c__Clostridia_o__Clostridiales_f__Clostridiaceae_g__	2.96697	d0	2.70435	0.0452205	0.00072314	0.000132716	0
p__Firmicutes_c__Clostridia_o__Clostridiales_f__Peptostreptococcaceae_g__Filifactor	2.5917	d365	2.31488	0.040093	0	1.455e-05	3.1e-06
p__Firmicutes_c__Clostridia_o__Clostridiales_f__Ruminococcaceae_g__Faecalibacterium	1.77994	d0	2.45581	0.023592	1.058e-05	1.0585e-05	0
p__Proteobacteria_c__Alphaproteobacteria_o__Rhizobiales_f__Hyphomicrobiaceae_g__Devosia	2.10682	d90	2.35642	0.0168744	0	0.000109144	0
p__Proteobacteria_c__Alphaproteobacteria_o__Rhizobiales_f__Rhizobiaceae_g__Agrobacterium	3.30617	d0	2.75789	0.0496628	0.00159115	0.000480888	0.000467671
p__Proteobacteria_c__Betaproteobacteria_o__Burkholderiales_f__Oxalobacteraceae_g__	3.94575	d0	3.50653	0.0158039	0.00525351	0.00212417	0.00270005
p__Proteobacteria_c__Betaproteobacteria_o__Ellin6067_f___g__	1.53807	d90	2.4775	0.0377599	0	3.295e-06	0
p__Proteobacteria_c__Betaproteobacteria_o__Methylophilales_f__Methylophilaceae_g__	3.37509	d0	2.97148	0.0197916	0.00132579	0.000518183	0.000782307
p__Proteobacteria_c__Gammaproteobacteria_Other_Other_Other	1.82491	d365	2.63044	0.0435508	1.41e-05	3.295e-06	3.325e-05
p__Proteobacteria_c__Gammaproteobacteria_o__Alteromonadales_f__[Chromatiaceae]_g__Rheinheimera	1.68939	d0	2.4501	0.0281791	2.72e-05	2.08e-05	0
p__Proteobacteria_c__Gammaproteobacteria_o__Oceanospirillales_f__Halomonadaceae_g__Halomonas	1.98102	d0	2.55181	0.0165985	8.74e-05	6.79e-05	2.115e-05

## Sheet: L5
Back
Taxa	Logarithm value of the highest mean among all the classes	Day	Logarithmic LDA score	pValue	Median for d0	Median for d90	Median for d365
p__Bacteroidetes_c__Bacteroidia_o__Bacteroidales_f__Bacteroidaceae	5.16555	d90	4.65403	0.0154137	0.0647397	0.134882	0.0473978
p__Gemmatimonadetes_c__Gemm-1_o___f__	1.60425	d0	2.1556	0.0311224	1.41339e-05	0	0
p__Proteobacteria_c__Gammaproteobacteria_Other_Other	1.58701	d365	2.03286	0.0360274	0	0	1.32929e-05
p__Proteobacteria_c__Gammaproteobacteria_o__Alteromonadales_f__[Chromatiaceae]	1.86792	d90	2.17193	0.027144	0	2.00821e-05	0
p__Proteobacteria_c__Gammaproteobacteria_o__Oceanospirillales_Other	2.24479	d90	2.30059	0.0175508	4.69002e-05	0.000134568	1.0478e-05
p__Proteobacteria_c__Gammaproteobacteria_o__Pseudomonadales_f__Pseudomonadaceae	3.43582	d90	2.8563	0.0492917	0.00220235	0.00119565	0.000892088
V of the chest
Taxa	Logarithm value of the highest mean among all the classes	Day	Logarithmic LDA score	pValue	Median for d0	Median for d90	Median for d365
p__Actinobacteria_c__Actinobacteria_o__Actinomycetales_f__Streptomycetaceae	1.30407	d90	2.36795	0.0311224	0	1.62675e-05	0
p__Bacteroidetes_c__Bacteroidia_o__Bacteroidales_f__Bacteroidaceae	5.02838	d90	4.44245	0.000961035	0.0622064	0.11881	0.0502234
p__Cyanobacteria_c__4C0d-2_o__MLE1-12_f__	2.41537	d0	2.01738	0.00437822	0.000242385	0.000104697	4.75475e-05
p__Proteobacteria_c__Alphaproteobacteria_o__Sphingomonadales_Other	1.77189	d365	2.17617	0.00932194	0	0	4.11359e-05
p__Proteobacteria_c__Gammaproteobacteria_o__Enterobacteriales_f__Enterobacteriaceae	4.09687	d0	3.69492	0.00867335	0.00211717	0.00129637	0.000820112
p__Proteobacteria_c__Gammaproteobacteria_o__Oceanospirillales_f__Halomonadaceae	1.87194	0	0	0.0308521	7.1364e-05	6.64907e-05	1.64113e-05
p__Proteobacteria_c__Gammaproteobacteria_o__Pseudomonadales_Other	2.22553	d0	2.07852	0.0137795	6.46974e-05	2.88791e-05	0
Forearm
Taxa	Logarithm value of the highest mean among all the classes	Day	Logarithmic LDA score	pValue	Median for d0	Median for d90	Median for d365
p__Actinobacteria_c__Actinobacteria_o__Actinomycetales_Other	3.18421	d0	2.9679	0.0132999	0.00138009	0.000742519	0.000634599
p__Bacteroidetes_c__Bacteroidia_o__Bacteroidales_f__Bacteroidaceae	5.28041	d90	4.73336	0.00867335	0.10619	0.183708	0.0799626
p__Firmicutes_c__Bacilli_Other_Other	1.21607	d90	4.59001	0.0380719	8.24401e-06	6.8906e-06	0
p__Proteobacteria_c__Alphaproteobacteria_o__Rhizobiales_f__Rhizobiaceae	3.39265	d0	2.93563	0.0357037	0.00199389	0.00105236	0.000609519
p__Proteobacteria_c__Betaproteobacteria_o__Burkholderiales_f__Oxalobacteraceae	3.99008	d0	3.51835	0.0365162	0.00583786	0.00315676	0.00385374
p__Proteobacteria_c__Betaproteobacteria_o__Ellin6067_f__	1.53896	d90	4.14581	0.0377599	0	3.29685e-06	0
p__Proteobacteria_c__Betaproteobacteria_o__Methylophilales_f__Methylophilaceae	3.37579	d0	3.1273	0.0197916	0.00132579	0.000518183	0.000782307
p__Proteobacteria_c__Gammaproteobacteria_Other_Other	1.82695	d365	3.58377	0.0435508	1.40897e-05	3.29685e-06	3.32545e-05
p__Proteobacteria_c__Gammaproteobacteria_o__Alteromonadales_f__[Chromatiaceae]	1.80729	d0	3.95448	0.0109083	4.88997e-05	2.07859e-05	0
p__Proteobacteria_c__Gammaproteobacteria_o__Oceanospirillales_f__Halomonadaceae	2.02131	d0	3.75952	0.0435323	8.73764e-05	6.78984e-05	2.11372e-05
p__Proteobacteria_c__Gammaproteobacteria_o__Pseudomonadales_f__Pseudomonadaceae	3.72343	d0	3.26786	0.0408642	0.00396643	0.0024636	0.0019969

## Sheet: L4
Back
Taxa	Logarithm value of the highest mean among all the classes	Day	Logarithmic LDA score	pValue	Median for d0	Median for d90	Median for d365
k__Bacteria_p__Bacteroidetes_c__Bacteroidia_o__Bacteroidales	5.20685	d90	4.61252	0.0440469	0.0761552	0.149173	0.0620398
k__Bacteria_p__Gemmatimonadetes_c__Gemm-1_o__	1.60385	0	0	0.0311224	1.41339e-05	0	0
k__Bacteria_p__Proteobacteria_c__Gammaproteobacteria_Other	1.58647	0	0	0.0360274	0	0	1.32929e-05
k__Bacteria_p__Proteobacteria_c__Gammaproteobacteria_o__Alteromonadales	1.91838	0	0	0.0343532	0	2.36241e-05	0
V of the chest
Taxa	Logarithm value of the highest mean among all the classes	Day	Logarithmic LDA score	pValue	Median for d0	Median for d90	Median for d365
k__Bacteria_p__Bacteroidetes_c__Bacteroidia_o__Bacteroidales	5.1065	d90	4.47492	0.00561395	0.0884211	0.135552	0.0629305
k__Bacteria_p__Cyanobacteria_c__4C0d-2_o__MLE1-12	2.41494	d0	3.02604	0.00437822	0.000242385	0.000104697	4.75475e-05
k__Bacteria_p__Proteobacteria_c__Gammaproteobacteria_o__Enterobacteriales	4.09635	d0	3.7039	0.00867335	0.00211717	0.00129637	0.000820112
k__Bacteria_p__Proteobacteria_c__Gammaproteobacteria_o__Oceanospirillales	2.17562	d90	3.66541	0.013004	0.000120554	0.000114473	3.51885e-05
Forearm
Taxa	Logarithm value of the highest mean among all the classes	Day	Logarithmic LDA score	pValue	Median for d0	Median for d90	Median for d365
k__Bacteria_p__Bacteroidetes_c__Bacteroidia_o__Bacteroidales	5.32432	d90	4.72839	0.0145161	0.143215	0.202023	0.111887
k__Bacteria_p__Firmicutes_c__Bacilli_Other	1.2151	0	0	0.0380719	8.24401e-06	6.8906e-06	0
k__Bacteria_p__Proteobacteria_c__Betaproteobacteria_o__Burkholderiales	4.18456	d0	3.64444	0.0425319	0.0114683	0.00590425	0.00623781
k__Bacteria_p__Proteobacteria_c__Betaproteobacteria_o__Ellin6067	1.53809	0	0	0.0377599	0	3.29685e-06	0
k__Bacteria_p__Proteobacteria_c__Betaproteobacteria_o__Methylophilales	3.39338	d0	2.97834	0.0197916	0.00146574	0.000518183	0.000782307
k__Bacteria_p__Proteobacteria_c__Gammaproteobacteria_Other	1.82492	0	0	0.0435508	1.40897e-05	3.29685e-06	3.32545e-05
k__Bacteria_p__Proteobacteria_c__Gammaproteobacteria_o__Aeromonadales	2.81806	d0	2.28846	0.0427451	0.000615413	0.000459745	0.00019636
k__Bacteria_p__Proteobacteria_c__Gammaproteobacteria_o__Alteromonadales	1.8315	0	0	0.0298063	4.88997e-05	2.4678e-05	0

## Sheet: L3
Back
Taxa	Logarithm value of the highest mean among all the classes	Day	Logarithmic LDA score	pValue	Median for d0	Median for d90	Median for d365
k__Bacteria_p__Bacteroidetes_c__Bacteroidia	5.20685	d90	4.61056	0.0440469	0.0761552	0.149173	0.0620398
k__Bacteria_p__Gemmatimonadetes_c__Gemm-1	1.60385	d0	2.79655	0.0311224	1.41339e-05	0	0
V of the chest
Taxa	Logarithm value of the highest mean among all the classes	Day	Logarithmic LDA score	pValue	Median for d0	Median for d90	Median for d365
k__Bacteria_p__Bacteroidetes_c__Bacteroidia	5.1065	d90	4.47845	0.00561395	0.0884211	0.135552	0.0629305
k__Bacteria_p__Cyanobacteria_c__4C0d-2	2.5316	d0	3.22618	0.00364496	0.00030046	0.000104697	4.75475e-05
Forearm
Taxa	Logarithm value of the highest mean among all the classes	Day	Logarithmic LDA score	pValue	Median for d0	Median for d90	Median for d365
k__Bacteria_p__Bacteroidetes_c__Bacteroidia	5.32432	d90	5.03863	0.0145161	0.143215	0.202023	0.111887
